# Supplementary material for: Unraveling the Interactions between Lithium and Twisted Graphene
Source: Materials (Basel). 2024 Apr 23;17(9):1941. doi: 10.3390/ma17091941 (PMC11084250; doi:10.3390/ma17091941)
Supplement: Supplementary file 1 [file materials-17-01941-s001.zip]

Archive with 1 entries (1 files):
- materials-2948511-supplementary.pdf
